# Supplementary material for: Brain network changes and cognitive function after cardiac arrest
Source: Brain Commun. 2024 May 23;6(4):fcae174. doi: 10.1093/braincomms/fcae174 (PMC11264146; doi:10.1093/braincomms/fcae174)
Supplement: fcae174_Supplementary_Data [file fcae174_supplementary_data.zip]

Archive with 8 entries (8 files):
- Original Submission - Author's Response.pdf
- Original Submission - Decision Letter.pdf
- Original Submission.pdf
- Revision 1 - Author's Response.pdf
- Revision 1 - Decision Letter.pdf
- Revision 1.pdf
- Revision 2 - Decision Letter.pdf
- Supplementary_material.pdf
